# Supplementary material for: Agro-Industrial Biowaste Valorisation by Engineering Controlled-Release Polyphenol Products for Applications in Sustainable Agriculture
Source: Polymers (Basel). 2026 Mar 16;18(6):715. doi: 10.3390/polym18060715 (PMC13029903; doi:10.3390/polym18060715)
Supplement: Supplementary file 1 [file polymers-18-00715-s001.zip]

Archive with 1 entries (1 files):
- polymers-4175207-supplementary.pdf
